# Supplementary material for: Mining, Validation, and Clinical Significance of Colorectal Cancer (CRC)-Associated lncRNAs
Source: PLoS One. 2016 Oct 27;11(10):e0164590. doi: 10.1371/journal.pone.0164590 (PMC5082825; doi:10.1371/journal.pone.0164590)
Supplement: S1 Table — (XLSX) [file pone.0164590.s007.xlsx]

## Sheet: 文章
AK098081				BC040303				CR749831				BC037331				AK026659				AK025209
	Number	MEAN±SE			Number	MEAN±SE			Number	MEAN±SE			Number	MEAN±SE			Number	MEAN±SE			Number	MEAN±SE
gender				gender				gender				gender				gender				gender
male	46	2.62±0.77		male	46	0.56±0.11		male	46	0.66±0.17		male	46	0.54±0.19		male	46	0.33±0.10		male	46	0.62±0.19
female	38	3.78±1.16		female	38	1.23±0.37		female	38	0.63±0.14		female	38	0.98±0.40		female	38	0.36±0.07		female	38	0.62±0.23
P value			0.461	P value			0.075	P value			0.299	P value			0.446	P value			0.329	P value			0.768
	Number	MEAN±SE			Number	MEAN±SE			Number	MEAN±SE			Number	MEAN±SE			Number	MEAN±SE			Number	MEAN±SE
age				age				age				age				age				age
＜60	24	3.20±1.27		＜60	24	0.93±0.22		＜60	24	0.75±0.22		＜60	24	0.62±0.17		＜60	24	0.39±0.10		＜60	24	0.44±0.15
≥60	60	3.08±0.79		≥60	60	0.84±0.24		≥60	60	0.61±0.14		≥60	60	0.78±0.28		≥60	60	0.32±0.08		≥60	60	0.69±0.20
P value			0.714	P value			0.207	P value			0.498	P value			0.342	P value			0.316	P value			0.975
	Number	MEAN±SE			Number	MEAN±SE			Number	MEAN±SE			Number	MEAN±SE			Number	MEAN±SE			Number	MEAN±SE
Tumer size(cm)				Tumer size(cm)				Tumer size(cm)				Tumer size(cm)				Tumer size(cm)				Tumer size(cm)
＜4	40	3.5819±5.2279		＜4	40	0.89±0.33		＜4	40	0.539±0.147		＜4	40	0.723±0.341		＜4	40	0.381±0.101		＜4	40	0.44±0.17
≥4	44	2.9712±4.0458		≥4	44	1.00±0.18		≥4	44	0.751±0.171		≥4	44	0.720±0.241		≥4	44	0.319±0.075		≥4	44	0.78±0.24
P value			0.701	P value			0.111	P value			0.326	P value			0.855	P value			0.874	P value			0.302
differentiation types				differentiation types				differentiation types				differentiation types				differentiation types				differentiation types
Well	22	1.50±0.41		Well	22	1.29±0.18		Well	22	1.131±0.25		Well	22	1.30±0.57		Well	22	0.44±0.16		Well	22	1.041±0.368
Moderately or Poorly or none	62	3.58±0.55		Moderately or Poorly or none	62	0.75±0.14		Moderately or Poorly or none	62	0.607±0.10		Moderately or Poorly or none	62	0.51±0.10		Moderately or Poorly or none	62	0.31±0.06		Moderately or Poorly or none	62	0.89±0.164
P value			0.032	P value				P value			0.022	P value			0.037	P value			0.354	P value			0.684
							0.04
	Number	MEAN±SE			Number	MEAN±SE			Number	MEAN±SE			Number	MEAN±SE			Number	MEAN±SE			Number	MEAN±SE
T stage				T stage				T stage				T stage				T stage				T stage
1-2	20	0.59±0.19		1-2	20	0.64±0.20		1-2	20	0.63±0.25		1-2	20	0.47±0.21		1-2	20	0.31±0.18		1-2	20	0.37±0.27
3-4	64	0.60±0.20		3-4	64	0.93±0.20		3-4	64	0.66±0.16		3-4	64	0.79±0.21		3-4	64	0.35±0.12		3-4	64	0.68±0.18
P value			0.989	P value			0.511	P value			0.915	P value			0.538	P value			0.777	P value			0.396
	Number	MEAN±SE			Number	MEAN±SE			Number	MEAN±SE			Number	MEAN±SE			Number	MEAN±SE			Number	MEAN±SE
N stage				N stage				N stage				N stage				N stage				N stage
0	46	3.06±0.92		0	46	0.71±0.13		0	46	0.82±0.15		0	46	1.31±0.46		0	46	0.32±0.08		0	46	0.81±0.17
1,2	38	3.18±0.96		1,2	38	1.05±0.38		1,2	38	0.39±0.55		1,2	38	0.34±0.07		1,2	38	0.38±0.09		1,2	38	1.02±0.26
P value			0.924	P value			0.367	P value			0.415	P value			0.016	P value			0.655	P value			0.231
	Number	MEAN±SE			Number	MEAN±SE			Number	MEAN±SE			Number	MEAN±SE			Number	MEAN±SE			Number	MEAN±SE
TNM stage				TNM stage				TNM stage				TNM stage				TNM stage				TNM stage
1	18	2.68±1.63		1	18	0.84±0.37		1	18	0.84±0.27		1	18	0.47±0.21		1	18	0.47±0.21		1	18	0.90±0.44
2	32	2.91±1.07		2	32	0.66±0.11		2	32	0.74±0.21		2	32	0.63±0.24		2	32	0.63±0.24		2	32	0.72±0.27
3	34	3.58±1.09		3	34	1.08±0.40		3	34	0.44±0.13		3	34	0.95±0.45		3	34	0.95±0.45		3	34	0.36±0.13
P value			0.917	P value			0.776	P value			0.595	P value			0.674	P value			0.85	P value			0.578
	Number	MEAN±SE			Number	MEAN±SE			Number	MEAN±SE			Number	MEAN±SE			Number	MEAN±SE			Number	MEAN±SE
CEA				CEA				CEA				CEA				CEA				CEA
≤5	52	0.93±0.30		≤5	52	0.93±0.30		≤5	52	0.70±0.16		≤5	52	1.10±0.31		≤5	52	0.59±0.18		≤5	52	0.93±0.30
＞5	32	0.70±0.18		＞5	32	0.70±0.18		＞5	32	0.70±0.18		＞5	32	0.41±0.43		＞5	32	0.94±0.43		＞5	32	0.70±0.18
			0.667				0.558				0.981				0.035				0.396				0.667
