# Supplementary material for: Mining, Validation, and Clinical Significance of Colorectal Cancer (CRC)-Associated lncRNAs
Source: PLoS One. 2016 Oct 27;11(10):e0164590. doi: 10.1371/journal.pone.0164590 (PMC5082825; doi:10.1371/journal.pone.0164590)
Supplement: S2 Table — (XLSX) [file pone.0164590.s008.xlsx]

## Sheet: Sheet1
The specific nested primers for AK096164 in 5‘RACE and 3’RACE
Name	Sequence	Annealing
		temperature
AK096164-5'RACE-out	GCAATGATGAGGGTACTTGG	55℃
AK096164-5'RACE-inner	GGACTTTTCTCCCACCTGTA	55℃
AK096164-3'RACE-out	CCTCAGCACTCACCCGAAAC	55℃
AK096164-3'RACE-inner	GCTGGGTCCTTTCTAGTTTG	55℃
The specific primers of 8 LncRNA and GAPDH for qRT-PCR
Name	Forward primer	Reverse primer	Annealing temperature
AK025209	CAACAAAAGTAGGGTGCC	AGTTCAGAGGTATTTGGGAT	53℃
BC040303	CGGTCATCTTTGCCAGTG	CATATCAAGTGAGCAGCAGTAC	61℃
BC037331	TGCCTCCTGGTTGAAATA	GCAGATGGGATGTTGTGG	59℃
CR749831	CCTACCTGACGTGCAACC	CACTCATTATAGCGCAACTT	60℃
AK095500	CAGCAATGTCATAACACTGGACACA	GGACCTTGGGAACAACTATGCTTAG	60℃
EU249757	CCTCTCCTTCCCTCTGTCCTCC	TTGCAGGTTTCTACTTTCCGCC	60℃
AK098081	TGCTTCCCAGTTGGTTGA	AATGACAAGAGCGAAGACC	63℃
AK026659	TGTGACTGTTGACCCTTTCAAGAAC	CATGCTTTACCATATCCCCCAAG	60℃
GAPDH	TGAACGGGAAGCTCACTGG	TCCACCACCCTGTTGCTGTA	60℃
