# Supplementary material for: Mining, Validation, and Clinical Significance of Colorectal Cancer (CRC)-Associated lncRNAs
Source: PLoS One. 2016 Oct 27;11(10):e0164590. doi: 10.1371/journal.pone.0164590 (PMC5082825; doi:10.1371/journal.pone.0164590)
Supplement: S3 Table — (XLSX) [file pone.0164590.s009.xlsx]

## Sheet: Sheet1
LncRNA Sequence was aligned with the NONCODE database
NCBI ID	Length	Location	NONCODE ID	Length（NONCODE）	Identities
AK001058	1631	chr5:33523641-33525271	NONHSAT100959	1631	1631/1631(100%)
AK095500	2250	chr1:245870454-245872733	NONHSAT010691	2250	2250/2250(100%)
AK096164	2283	chr8:141530256-141532539	NONHSAT129370	9346	2280/2280(100%)
AK098081	2404	chr12:64448721-64451123	NONHSAT162331.1	1208	468/473 (98%)
AL049452	577	chr13:95286323-95286899	NONHSAT034730.2	577	577/577(100%)
EU249757	1643	chr12:133287419-133298398	NONHSAT032119.2	562	542/542(100%)
AK025209	1825	chr14:74429934-74431758	NONHSAT037763.2	1826	1823/1826(99%)
AK026659	2050	chr3:152557179-152559228	NONHSAT092772.2	2050	2050/2050(100%)
BC040303	1399	chr6:64280911-64282308	NONHSAT113350.2	1404	1399/1399(100%)
BC037331	2769	chr6:114189179-114194512	NONHSAT114575.2	2750	2743/2743(100%)
CR749831	5945	chr10:52559793-52565728	NONHSAT013400.2	5930	5908/5908(100%)
LncRNA Sequence was aligned with the LNCipedia database
NCBI ID	LNCipedia ID	LNCipedia Transcript	Location（LNCipedia）	length（LNCipedia）	Identities
AK001058	lnc-SLC45A2-2	lnc-SLC45A2-2:1	chr5:33523641-33525271	1631	1631/1631(100%)
AK095500	lnc-KIF26B-3	lnc-KIF26B-3:1	chr1:245870454-245872733	2250	2250/2250(100%)
AK096164	lnc-EIF2C2-1	lnc-EIF2C2-1:1	chr8:141530255-141539600	9346	2280/2280(100%)
AK098081
AL049452	lnc-GPR180-4	lnc-GPR180-4:1	chr13:95286323-95286899	577	577/577(100%)
EU249757	lnc-PXMP2-1	lnc-PXMP2-1:1	chr12:133294552-133297670	562	542/542(100%)
AK025209	lnc-FAM161B-3	lnc-FAM161B-3:1	chr14:74429933-74431758	1826	1823/1826(99%)
AK026659	lnc-P2RY1-1	lnc-P2RY1-1:1	chr3:152557179-152559228	2050	2050/2050(100%)
BC040303	lnc-EYS-2	lnc-EYS-2:1	chr6:64280910-64282313	1404	1399/1399(100%)
BC037331	lnc-HDAC2-1	lnc-HDAC2-1:4	chr6:114189178-114194516	2750	2743/2743(100%)
CR749831	lnc-A1CF-4	LNC-A1CF-4:1	chr10:52559793-52565728	5930	5908/5908(100%)
